# Supplementary material for: An infodemiologic review of internet resources on dental hypersensitivity: A quality and readability assessment
Source: PLoS One. 2025 Jan 24;20(1):e0312832. doi: 10.1371/journal.pone.0312832 (PMC11760580; doi:10.1371/journal.pone.0312832)
Supplement: S1 Dataset — (XLSX) [file pone.0312832.s002.xlsx]

## Sheet: Sheet1
URL	Q1	Q2	Q3	Q4	Q5	Q6	Q7	Q8	Q9	Q10	Q11	Q12	Q13	Q14	Q15	Q16	Reliability	TxQuality	TotalScore	DISCERNCat	Authorship	Attribution	Disclosure	Currency	JAMA4	HONCode	FRE	FRECat	FKGL	SMOG	Words	Sentences	Affiliation	Specialisation	Medicalfacts	Clinicaltrials	Humanintereststories	Questionandanswer	CPImage	CPVideo	CPAudio
https://www.dentalhealth.org/sensitive-teeth	4.5	4	5	1	1	5	2	4	3.5	2	1	1	2.5	4	1	3	22.5	19	44.5	Medium	0	0	0	0	0	0	73	Fair Eaesy	6.91	6.57	955	64	Non-profit organisation	Exclusively related	Yes	No	No	No	No	No	No
https://www.rifkindental.com/blog/8-potential-causes-of-tooth-sensitivity	4	4	4	1	1	2.5	1	3	1	1	1	1	1	1.5	3	2	17.5	12.5	32	Low	0	0	0	0	0	0	51	Fair Difficult	10.24	8.85	609	37	Dental/medical centre	Exclusively related	Yes	No	No	No	Yes	No	No
https://www.healthhub.sg/a-z/diseases-and-conditions/489/tooth_sensitivity_sdhf	4	3.5	3	1	3	5	1	2	2.5	2	1	1	2	3	1	2	20.5	14.5	37	Medium	0	0	0	1	1	0	66	Standard	7.21	6.91	480	39	Non-profit organisation	Partly related	Yes	No	No	Yes	No	No	No
https://healthify.nz/health-a-z/t/teeth-sensitive/	4	4	4	3	5	5	4	3	4	2	2.5	1	2	3.5	2.5	3	29	20.5	52.5	Medium	0	1	0	1	2	0	66	Standard	7.75	7.76	891	62	Non-profit organisation	Partly related	Yes	No	No	Yes	Yes	No	No
https://www.australiadental.com.au/6-common-signs-sensitive-teeth/	3.5	3	2.5	1.5	1	2.5	1	2	1	1	1	1	1.5	1	3	2	15	11.5	28.5	Low	0	0	0	0	0	0	59	Fair Difficult	10.35	9.16	954	45	Dental/medical centre	Exclusively related	Yes	No	No	Yes	Yes	No	No
https://www.listerine-me.com/tooth-sensitivity/5-ways-soothe-sensitive-teeth	3.5	4	3	1	1	4	3	3.5	1	1	1	1	1	1	2	2	19.5	11.5	33	Medium	0	0	0	0	0	0	84	Easy	3.74	4.77	229	27	Commercial	Exclusively related	Yes	No	No	No	No	No	No
https://www.smilearizonadentistry.com/blog/home-remedies-sensitive-teeth	4	4	2	1	3	3	2.5	4	4	3.5	1	3	4	5	2	3	19.5	26.5	49	Medium	0	0	0	1	1	0	60	Standard	7.23	7	712	78	Dental/medical centre	Exclusively related	Yes	No	No	Yes	Yes	No	No
https://www.oda.ca/oral-health-basics/oral-conditions-diseases/tooth-sensitivity/	3.5	3	2	1	1	1	1	4	3	3.5	1	1	3	2.5	2	3	12.5	20	35.5	Medium	0	0	0	0	0	0	65	Standard	7.22	6.36	435	37	Governmental/University	Exclusively related	Yes	No	No	No	No	No	No
https://truedental.ca/how-to-treat-sudden-tooth-sensitivity/	4	3	3	2	3	1	2.5	2	2	2	1	1	2	2	1	2	18.5	13	33.5	Medium	0	0	0	1	1	0	58	Fair Difficult	8.76	7.24	453	32	Dental/medical centre	Exclusively related	Yes	No	No	No	Yes	No	No
https://www.coatbridgedentist.co.uk/suffering-from-sensitive-teeth-heres-how-to-relieve-your-pain/	4.5	5	4	1	1	2	3	3	4	3	1	1.5	4	4	2	3	20.5	22.5	46	Medium	0	0	0	0	0	0	66	Standard	7.28	7.22	1995	156	Dental/medical centre	Exclusively related	Yes	No	No	Yes	Yes	Yes	No
https://www.standrewsdentist.co.uk/sensitive-teeth	4	3	4	1	1	4	1	2	2	1.5	1	2	3	2	2	2	18	15.5	35.5	Medium	0	0	0	0	0	0	73	Fair Eaesy	6.54	6.42	929	69	Dental/medical centre	Exclusively related	Yes	No	No	Yes	Yes	No	No
https://www.healthpartners.com/blog/why-are-my-teeth-sensitive/	3	3	4	1	1	3	1	2	2	2	1	1	2	3	3	2	16	16	34	Medium	0	0	0	0	0	0	54	Fair Difficult	9.41	8.45	877	61	Dental/medical centre	Exclusively related	Yes	No	No	No	No	No	No
https://mypenndentist.org/dental-tips/2023/05/17/why-do-all-my-teeth-hurt/	4	4	4	1	3	2	2	2.5	3	2.5	1	1	3	3	2	3	20	18	41	Medium	0	0	0	1	1	0	64	Standard	8.1	7.47	859	58	Governmental/University	Partly related	Yes	No	No	Yes	Yes	No	No
https://www.aestheticdentalbismarck.com/blog/tooth-sensitivity/	4	3	3.5	1	2.5	3	1	2.5	2.5	1	1	1	2	5	2	3	18	17	38	Medium	0	0	0	1	1	0	59	Fair Difficult	8.71	7.3	1001	70	Dental/medical centre	Exclusively related	Yes	No	No	Yes	Yes	No	No
https://www.sensodyne-me.com/en_AE/faqs.html	4.5	4	4	1	1	4.5	2	2.5	2.5	3.5	1	1	2.5	3.5	1	3	21	17.5	41.5	Medium	0	0	0	0	0	0	52	Fair Difficult	9.02	8.36	995	83	Commercial	Exclusively related	Yes	No	No	Yes	No	No	No
https://shelbourneclinic.ie/advice/sensitive-teeth/	4	4	3.5	2	1.5	2.5	3	4	3.5	4	1	1	3	3	4	3	20.5	23.5	47	Medium	0	1	1	0	2	0	71	Fair Eaesy	6.95	6.45	910	65	Dental/medical centre	Exclusively related	Yes	No	No	Yes	Yes	No	No
https://www.cccrdentistry.com/conditions/sensitive-teeth/	4	2	3	1	1	2	1	4	1	1	1	1	1	1	2	2	14	12	28	Low	0	0	0	0	0	0	51	Fair Difficult	10.19	9.86	128	8	Dental/medical centre	Exclusively related	Yes	No	No	No	Yes	No	No
https://www.wesleydentistry.com/10-tips-for-dealing-with-	4	4	4	1	3	3	2	2	4	4	1	1	3	4.5	1	3	21	20.5	44.5	Medium	0	0	0	1	1	0	64	Standard	7.36	7.17	1019	87	Dental/medical centre	Exclusively related	Yes	No	No	Yes	Yes	No	No
https://www.arcdentalhealth.com/why-is-your-tooth-sensitive-to-col	4	4	3	1	1	3	3	2	4	2	1	1	2	4	3	3	19	19	41	Medium	0	0	0	0	0	0	70	Fair Eaesy	6.96	7.02	1126	81	Dental/medical centre	Exclusively related	Yes	No	No	No	No	No	No
https://www.medicoverhospitals.in/symptoms/tooth-sensitivity	5	5	4.5	2.5	1	2	3	2	4	4	1	1	3	4.5	4	3	23	23.5	49.5	Medium	0	1	0	0	1	0	59	Fair Difficult	7.46	7.01	721	77	Dental/medical centre	Partly related	Yes	No	No	Yes	No	No	No
https://www.oral-b.co.in/en-in/oral-b-institute/bad-breath/sensitive-teeth-complete-guide	4	3	3	1	1	3.5	3	2.5	3	2	1	1	2	2	2	2	18.5	15.5	36	Medium	0	0	1	0	1	0	60	Standard	8.75	7.78	721	48	Commercial	Exclusively related	Yes	No	No	No	Yes	No	No
https://www.woodhilldentalspecialties.com/help-my-teeth-hurt-5-reasons-why-theyre-sensiti	4	3.5	3	1	1	3	2	2	1	1	1	1	1	1	3	2	17.5	11	30.5	Low	0	0	0	0	0	0	67	Standard	7.44	6.67	877	62	Dental/medical centre	Exclusively related	Yes	No	No	Yes	Yes	No	No
https://www.meyerwooddentistry.com/services/general-dentist/general-dentistry/sensitive-tooth-pain	4	3.5	3.5	1	1	3	1	3	3.5	3.5	1	2.5	3	3	3	2	17	22.5	41.5	Medium	0	0	0	0	0	0	47	Difficult	11.21	10.21	413	23	Dental/medical centre	Exclusively related	Yes	No	No	No	No	Yes	No
https://www.charlotterootcanalcenter.com/blog/sudden-tooth-sensitivity	4.5	4	3.5	1	2.5	3.5	1	2	4	3	1	1	2.5	4.5	3	3	20	21	44	Medium	0	0	0	0	0	0	59	Fair Difficult	7.88	6.3	616	54	Dental/medical centre	Exclusively related	Yes	No	No	Yes	No	No	No
https://supremiadentistry.com/what-causes-sensitive-teeth-how-to-tr	4.5	4	3.5	1	1	4	1	3	4	3.5	3.5	2	3	4.5	3	3	19	26.5	48.5	Medium	0	0	0	0	0	0	67	Standard	7.46	7.49	1514	107	Dental/medical centre	Exclusively related	Yes	No	No	No	Yes	No	No
https://grangefamilydental.com.au/why-are-my-teeth-sensitive/	4.5	3.5	4	1	4.5	4.5	1	3	4	3	1	1	3	3	2	3	23	20	46	Medium	0	0	0	1	1	0	63	Standard	7.75	7.55	727	55.5	Dental/medical centre	Exclusively related	Yes	No	No	Yes	Yes	No	No
https://thelandingdentalspa.com/sensitive-teeth-causes-treatment-and-prevention/	5	5	5	1	4	3	1	3.5	4	4	1.5	1	2.5	5	2	3	24	23.5	50.5	Medium	0	0	0	1	1	0	62	Standard	8.19	7.32	1292	93	Dental/medical centre	Exclusively related	Yes	No	No	Yes	No	No	No
https://www.batemandentistry.com/blog/posts/guide-to-sensitive-teeth-	4.5	3	4	1	5	4	1	3	3	3.5	1	1	3	4	2.5	3	22.5	21	46.5	Medium	0	0	1	1	2	0	51	Fair Difficult	9.91	8.99	1043	70	Dental/medical centre	Exclusively related	Yes	No	No	Yes	No	No	No
https://www.bostondentalgroup.com/blog/ouch-my-teeth-are-so-sensitive-6-possible-reasons-why/	4	3.5	5	1	5	3	1	2	1	1	1	1	1.5	1	2.5	2	22.5	11	35.5	Medium	0	0	0	1	1	0	66	Standard	7.25	6.52	1271	101	Governmental/University	Partly related	Yes	No	No	Yes	Yes	No	No
https://www.myidealdental.com/blog/why-are-my-teeth-sensitive-all-of-a-sudden/	4.5	4	4	1	4	3	1	2.5	4	3	1	3	2.5	3.5	3	3	21.5	22.5	47	Medium	0	0	0	1	1	0	56	Fair Difficult	9.25	8.02	578	38	Dental/medical centre	Exclusively related	Yes	No	No	Yes	Yes	No	No
https://www.richmonddentalsuite.co.uk/factfiles/sensitive-teeth/	3.5	3	3	1	1	3	1	3	2.5	2	1	3	2	2	1	2	15.5	16.5	34	Medium	0	0	0	0	0	0	58	Fair Difficult	8.42	7.57	588	46	Dental/medical centre	Exclusively related	Yes	No	No	No	No	No	No
https://www.andrewthomasdental.co.uk/help-common-causes-tooth-sensitiv	4	4	4	1	1	2.5	1	2.5	3	3	1	1	3	4	1	2	17.5	18.5	38	Medium	0	0	0	0	0	0	69	Standard	6.4	5.89	1031	93	Dental/medical centre	Exclusively related	Yes	No	No	Yes	No	No	No
https://www.dentalcare.com/en-us/patient-education/english-articles/what-causes-sensitive-teeth	3	2	3	1	1	3.5	1	2.5	2.5	3	1	1	2	3	1	2	14.5	16	32.5	Medium	0	0	0	0	0	0	60	Standard	8.15	7.32	364	28	Commercial	Exclusively related	Yes	No	No	Yes	Yes	No	No
https://applecrossdental.com/faqs/what-causes-sensitive-teeth	4	3	4	1	1	2.5	1	3	3	2.5	1	1.5	2.5	3.5	1.5	2.5	16.5	18.5	37.5	Medium	0	0	0	0	0	0	68	Standard	6.67	6.92	624	55	Dental/medical centre	Exclusively related	Yes	No	No	No	No	No	No
https://www.mountlawleydental.com.au/blog/why-do-i-have-sensitive-teeth	5	5	5	4	3.5	3.5	3	2.5	3.5	3.5	2	3	4	4	3	4	29	25.5	58.5	Medium	0	1	0	1	2	0	44	Difficult	13.58	10.58	1272	49	Dental/medical centre	Exclusively related	Yes	No	No	Yes	Yes	Yes	No
http://www.dentistrathmines.com/sensitive-teeth.html	3	3	4	1	1	1	1	4	2.5	2	1	1	2	3	1	2	14	16.5	32.5	Medium	0	0	0	0	0	0	72	Fair Eaesy	6.58	6.27	637	49	Dental/medical centre	Exclusively related	Yes	No	No	Yes	No	No	No
https://dentalhealthsociety.com/general/what-to-do-about-sensitive-teeth-and-when-to-tell-your-dentist/	4	3.5	3.5	1	5	3	3	3	3	3	1	1	2	3	1	3	23	17	43	Medium	0	0	0	1	1	0	58	Fair Difficult	8.77	7.61	838.5	58	Dental/medical centre	Exclusively related	Yes	No	No	Yes	No	No	No
https://www.daasdentistry.com/your-basic-guide-to-the-causes-and-treatments-of-sensitive-teeth	4	4	5	1	1	2.5	2	2.5	2.5	3	2	2	3	2	2	3	19.5	19	41.5	Medium	0	0	0	0	0	0	66	Standard	7.53	6.97	1406	104	Dental/medical centre	Exclusively related	Yes	No	No	Yes	No	No	No
https://www.dentalfearcentral.org/faq/sensitive-teeth/	3.5	4	4	5	4	4	5	2	4	4	1	3.5	4	5	4	4	29.5	27.5	61	Medium	1	1	0	1	3	0	66	Standard	6.71	6.95	901	85	Non-profit organisation	Exclusively related	Yes	No	No	Yes	No	No	No
https://www.listerine-me.com/tooth-sensitivity	3	3.5	3	1	1	2.5	1	3	2	2	1	1	2	2	1	2	15	14	31	Low	0	0	0	0	0	0	60	Standard	8.72	7.05	473	31	Commercial	Exclusively related	Yes	No	No	Yes	No	No	No
https://www.coatbridgedentist.co.uk/suffering-from-sensitive-teeth-here	5	5	5	1	1	2	3	2	5	4	2	3	5	5	2	3	22	28	53	Medium	0	0	0	0	0	0	66	Standard	7.25	7.19	1979	156	Dental/medical centre	Exclusively related	Yes	Yes	No	Yes	Yes	Yes	No
https://thetoothbrushexpert.com/sensitive-teeth/	4	3	3	1	1	1	2	3	2	3	2.5	1	2.5	4	3	2	15	21	38	Medium	0	1	0	0	1	0	59	Fair Difficult	7.5	7.71	1802	167	Non-profit organisation	Exclusively related	Yes	No	No	No	No	No	No
https://www.elegantdentcare.com/blog/how-to-stop-sensitive-teeth-pain-immediately/	4	4	4	1	2.5	3	3	2	4	4	2	2	2.5	5	3	3	21.5	24.5	49	Medium	0	0	0	1	1	0	65	Standard	7.11	7.91	1112	96	Dental/medical centre	Exclusively related	Yes	No	No	Yes	Yes	No	No
https://www.nsdentist.com/blog/youre-hungry-but-youre-in-pain-now-what/	3	2	3	1	1	4	1	4	2	1	1	1	2	2	1	2	15	14	31	Low	0	0	0	0	0	0	74	Fair Eaesy	5.35	5.66	304	33	Dental/medical centre	Exclusively related	Yes	No	No	Yes	No	No	No
https://www.listerine-me.com/tooth-sensitivity/frequently-ask-questions	4	4	4	1	1	4	3	3	3	3.5	1	1	2	4	1	3	21	18.5	42.5	Medium	0	0	0	0	0	0	52	Fair Difficult	9.35	8.09	793	61	Commercial	Exclusively related	Yes	No	No	Yes	No	No	No
https://kidodent.org/oral-and-dental-conditions/best-toothpaste-for-sensitive-teeth-fluoride-whitening-natural-and-more/	3	3	4	1	1	1	3	2	3	4	2	1	3	5	1	3	16	21	40	Medium	0	0	0	0	0	0	47	Difficult	10.69	8.62	1915	123	Non-profit organisation	Exclusively related	Yes	No	No	Yes	No	No	No
https://www.medanta.org/patient-education-blog/home-remedies-for-sensitive-teeth	3	3	3	1	4	1	2	4	4	4	1	1	3	3	2	3	17	22	42	Medium	0	0	0	1	1	0	60	Standard	8.1	8.18	463	37	Governmental/University	Partly related	Yes	No	No	No	No	No	No
https://kidsdentalvisioncare.com/articles/kids-sensitive-teeth-causes-symptoms-and-treatment	3	3	4	1	1	3	2	3	4	3	1	1	3.5	2	1	2	17	18.5	37.5	Medium	0	0	0	0	0	0	68	Standard	7.4	6.37	725	50	Dental/medical centre	Exclusively related	Yes	No	No	Yes	Yes	No	No
https://www.oralb.co.uk/en-gb/oral-health/conditions/teeth-sensitivity/sensitive-teeth-causes-treatments-prevention	5	4	4	1	1	2	3	2	3	3	1	1	3.5	3	1	3	20	17.5	40.5	Medium	0	0	0	0	0	0	55	Fair Difficult	9.13	7.46	617	45	Commercial	Exclusively related	Yes	No	No	Yes	No	No	No
https://oralhealthcomplete.com/how-to-stop-sensitive-teeth-pain-immediately-7-treatments-remedies/	5	4.5	4.5	5	1	2	3	3.5	4	3	2	1	3	3	2	3	25	21.5	49.5	Medium	1	1	0	0	2	0	56	Fair Difficult	9.84	8.88	1584	90	Non-profit organisation	Partly related	Yes	No	No	Yes	No	No	No
https://www.interdent.com/gentle-dental/resources/teeth-sensitivity-causes/	3	2	3	1	1	3	1	4	3	3	1	1	3	3	2	2	14	20	36	Medium	0	0	0	0	0	0	61	Standard	7.725	7.05	772	67	Dental/medical centre	Exclusively related	Yes	No	No	No	No	No	No
https://www.wesleydentistry.com/10-tips-for-dealing-with-sensitive-teeth/	3	3	3	1	4	2.5	2.5	3	1	3	2.5	1	3	4	2	3	19	19.5	41.5	Medium	0	0	0	1	1	0	63	Standard	7.82	7.59	1031	77	Dental/medical centre	Exclusively related	Yes	No	No	Yes	No	No	No
https://www.mayoclinic.org/healthy-lifestyle/adult-health/expert-answers/sensitive-teeth/faq-20057854#:~:text=Sensitive%20teeth%20are%20typically%20the,worn%20filling%2C%20or%20gum%20disease.	5	4	4	5	5	1	3	1.5	3	3	1	1	3.5	4	1	3	27	18	48	Medium	0	1	1	1	3	1	57	Fair Difficult	8.67	7.69	417	31	Non-profit organisation	Partly related	Yes	No	No	No	No	No	No
https://westclairdental.com/what-are-the-symptoms-of-tooth-sensitivity/	3	3.5	3.5	1	3.5	3	2.5	3	3	3	2	1	3.5	3.5	2	3	20	21	44	Medium	0	0	0	1	1	0	54	Fair Difficult	8.78	7.84	482	41	Dental/medical centre	Exclusively related	Yes	No	No	Yes	No	No	No
https://www.topdoctors.co.uk/medical-dictionary/tooth-sensitivity	4.5	4	4	1	5	3.5	4	2	3	3	1	1	3	3	3	3	26	19	48	Medium	1	0	1	1	3	0	54	Fair Difficult	8.555	6.79	271	26	Governmental/University	Partly related	Yes	No	No	Yes	No	No	No
https://www.bostondentalgroup.com/blog/dental-hypersensitivity-what-it-is-and-how-to-treat-it/	4	3.5	3	1	5	2.5	2.5	3	3	3	1	1	3	3	1	3	21.5	18	42.5	Medium	0	0	0	1	1	0	42	Difficult	11.16	7.7	722	49	Governmental/University	Partly related	Yes	No	No	Yes	No	No	No
https://snodgrassking.com/treating-tooth-sensitivity/	4	3.5	4	1	1	3	2	2	4	4	2	1	3	4	2	3	18.5	22	43.5	Medium	0	0	0	0	0	0	65	Standard	6.9	6.19	1461	140	Dental/medical centre	Exclusively related	Yes	No	No	Yes	Yes	No	No
https://www.sensodyneca.com/en_CAM/acerca-de-la-sensibilidad/causas-de-la-sensibilidad-dental.html	4	3	3	1	1	3	3	3	1	1	1	1	1	1	1	2	18	10	30	Low	0	0	0	0	0	0	45	Difficult	10.34	7.72	241	18	Commercial	Partly related	Yes	No	No	No	No	No	No
https://www.yourdentistryguide.com/tooth-sensitivity/	4.5	2	4	1	1	1	3	4	4	4	2	2	2	3	1	3	16.5	22	41.5	Medium	0	0	0	0	0	0	41	Difficult	11.32	8.43	409	27	Non-profit organisation	Exclusively related	Yes	No	No	No	No	No	No
https://www.vinmec.com/en/news/health-news/what-are-sensitive-teeth-what-is-the-cause/	3	3	3	1	1	4	4	3	3	3	1	1.5	3	3	2.5	2.5	19	20	41.5	Medium	1	0	1	0	2	0	53	Fair Difficult	10.42	8.86	951	53	Dental/medical centre	Partly related	Yes	No	No	Yes	No	No	No
https://www.philips.com.au/c-m-pe/dental-professionals/dental-indications/tooth-sensitivity	2	1	3	1	1	4	1	4	2	2	1	1	2	2	1	2	13	15	30	Low	0	0	0	0	0	0	40	Difficult	10.16	6.77	96	10	Commercial	Partly related	No	No	No	No	No	No	No
https://www.soldentalcare.com/dental-blog/tooth-sensitivity-to-cold-and-sweets/	4	2	3	1	1	3	2	3	2	2	1	2	3	2	2	2	16	17	35	Medium	0	0	0	0	0	0	53	Fair Difficult	8.08	6.47	678	78	Dental/medical centre	Exclusively related	Yes	No	No	No	No	No	No
https://www.arcdentalhealth.com/why-is-your-tooth-sensitive-to-cold/	4	4	4	1	1	3	2	2	4	4	2	2	3	3.5	2	3	19	22.5	44.5	Medium	0	0	0	0	0	0	70	Fair Eaesy	6.91	6.98	1126	82	Dental/medical centre	Exclusively related	Yes	No	No	No	No	No	No
https://www.citybridgedental.co.uk/articles/4-highly-effective-treatments-for-sensitive-teeth	4.5	4	4	1	1	3	3	1	4	3.5	1	1	4	3.5	2	3	20.5	20	43.5	Medium	0	0	0	0	0	0	56	Fair Difficult	10.34	8.24	836	43	Dental/medical centre	Exclusively related	Yes	No	No	Yes	No	No	No
https://www.chelmsforddental.com.au/tooth-sensitivity/	4	4	4	1	5	2	3	2	5	4	2	1	4	5	2	3	23	25	51	Medium	0	0	0	1	1	0	67	Standard	7.22	6.64	1977	154	Dental/medical centre	Exclusively related	Yes	No	No	Yes	No	No	No
https://www.sakraworldhospital.com/blogs/suffering-from-tooth-sensitivity-heres-what-you-need-to-know/225	4	3.5	3	1	4	3	2	3	3	3	1	1	3	4	3	3	20.5	21	44.5	Medium	0	0	0	1	1	0	47	Difficult	10.11	8.8	411	30	Dental/medical centre	Partly related	Yes	No	No	Yes	No	No	No
https://www.emergencydentistsydney.com.au/news/dental-hypersensitivity	3	3	3	1	1	2	2	3	2	2	1	1	2	3	2	2	15	16	33	Medium	0	0	0	0	0	0	61	Standard	8.45	6.9	453	31	Dental/medical centre	Exclusively related	Yes	No	No	Yes	No	No	No
https://www.beacondentalhealth.com/blog/why-are-my-teeth-sensitive-all-of-a-sudden/	4	2	3	1	5	4	2	2	2	1	1	1	2	1	4	2	21	14	37	Medium	0	0	0	1	1	0	52	Fair Difficult	9.78	7.12	565	38	Dental/medical centre	Exclusively related	Yes	No	No	Yes	No	No	No
https://www.premierdentalohio.com/blog/how-to-deal-with-tooth-sensitivity	4	3	3	1	1	2	3	2	4	3	1	1	3	3	3	3	17	20	40	Medium	0	0	1	0	1	0	50	Fair Difficult	10.44	9.01	1164	70	Dental/medical centre	Exclusively related	Yes	No	No	Yes	No	No	No
http://www.drmarclazare.com/blogs/2020/september/tooth-sensitivity-cause-treatments/	4	4	3	1	1	4	3	2	4	3	4	2	4	5	2	3	20	26	49	Medium	0	0	0	0	0	0	48	Difficult	11.22	9.22	1825	100	Dental/medical centre	Exclusively related	Yes	No	No	No	No	No	No
https://yotuel.com/en/blog/dental-hypersensitivity-what-is-it-and-how-to-alleviate-it/	4	3	4	1	1	3	2.5	2	4	3	3	1	2	3	2	3	18.5	20	41.5	Medium	0	0	0	0	0	0	51	Fair Difficult	8.85	7.12	402	38	Commercial	Exclusively related	Yes	No	No	Yes	No	No	No
https://www.cheadlehulmedental.com/dentin-hypersensitivity-what-is-it-and-what-helps/	5	4	4	4	4	3	2.5	2	4	3.5	4	3	5	5	4	4	26.5	30.5	61	Medium	0	1	1	1	3	0	58	Fair Difficult	8.58	7.35	1009	76	Dental/medical centre	Exclusively related	Yes	No	No	Yes	No	No	No
https://greensboro-dentist.com/what-causes-sensitive-teeth/	5	4	4	1	1	4	3	3	3	4	2	1	3	4	4	3	22	24	49	Medium	0	0	0	0	0	0	59	Fair Difficult	8.48	7.39	1007	74	Dental/medical centre	Exclusively related	Yes	No	No	Yes	No	No	No
https://nollfamilydentistry.com/blog/tooth-sensitivity/	4	4	3	1	5	3	2	3	3	4	1	1	3	3	3	3	22	21	46	Medium	0	0	0	1	1	0	49	Difficult	10.12	7.98	972	66	Dental/medical centre	Exclusively related	Yes	No	No	Yes	No	No	No
https://kidshealthyteeth.com/stop-the-pain-how-you-can-relieve-sensitive-teeth/	4	4	3	1	5	3	2	3	4	4	1	3	4	3	2.5	3	22	24.5	49.5	Medium	0	0	0	1	1	0	59	Fair Difficult	8.55	7.85	778	55	Dental/medical centre	Exclusively related	Yes	No	No	Yes	Yes	No	No
https://www.vdsclinic.com/what-is-teeth-hypersensitivity-and-how-does-it-develop-after-tooth-fillings-or-bondings/	4	3	3	1	5	3	2	2	3	3	2	1	4	3	2	3	21	20	44	Medium	0	0	0	1	1	0	40	Difficult	11.67	9.09	553	35	Dental/medical centre	Exclusively related	Yes	No	No	Yes	No	No	No
https://www.dentaid.com/en/oral-health/dental-sensitivity	2	2	2.5	1	1	2	4	2.5	1	1	1	1	1	1	2	2	14.5	10.5	27	Low	0	0	0	0	0	0	46	Difficult	10.81	9.7	139	9	Non-profit organisation	Exclusively related	Yes	No	No	No	No	No	No
https://www.hinsdaledental.com/blog/what-causes-tooth-sensitivity-how-to-treat-it/	4	4	4	1	5	3	3.5	3	4	4	2	2	4	4	3	3	24.5	26	53.5	Medium	0	0	0		0	0	57	Fair Difficult	8.67	7.35	662	51	Dental/medical centre	Exclusively related	Yes	No	No	Yes	No	No	No
https://www.carebywally.com/blog/tooth-sensitive-to-pressure	3	2.5	3	1	5	2	2	2	1	1	1	1	1	1	2	2	18.5	10	30.5	Low	0	0	0	1	1	0	73	Fair Eaesy	6.65	6.47	938	67	Non-profit organisation	Exclusively related	Yes	No	No	No	No	No	No
https://www.choice-dental.com.au/types-of-tooth-sensitivity-symptoms/	4	3.5	4	1	5	2	2	4	1	1	1	1	1	2.5	2	2	21.5	13.5	37	Medium	1	0	0	1	2	0	66	Standard	7.54	6.81	564	41	Commercial	Partly related	Yes	No	No	Yes	No	No	No
https://www.capronparkdental.com/teeth-sensitivity.html	4	3	3.5	1	1	3	2	2.5	4	4	1	2	3	3.5	2.5	3	17.5	22.5	43	Medium	0	0	0	0	0	0	58	Fair Difficult	8.48	6.83	443	34	Dental/medical centre	Exclusively related	Yes	No	No	No	No	No	No
https://www.perkinsdentalbaltimore.com/blog/what-causes-tooth-sensitivity/	4	3	3	1	1	3	2	2	3	3	2	1	3	2.5	1.5	2	17	18	37	Medium	0	0	0	0	0	0	55	Fair Difficult	9.16	8.07	498	36	Dental/medical centre	Exclusively related	Yes	No	No	Yes	No	No	No
https://www.thetotaldentistry.com/2020-03-hypersensitivity-of-teeth-what-is-it-and-how-to-deal-with-it/	4	3	3	1	4	1	2	2.5	3	2	2	1	2	2	1	2	18	15.5	35.5	Medium	0	0	0	1	1	0	54	Fair Difficult	9.55	8.07	552	37	Non-profit organisation	Exclusively related	Yes	No	No	Yes	No	No	No
https://www.usa.philips.com/c-m-pe/dental-professionals/dental_indications/tooth-sensitivity	3	2	2	1	1	2	1	1	1	1	1	1	1	1	1	1	12	8	21	Low	0	0	0	0	0	0	40	Difficult	10.16	6.77	96	10	Commercial	Partly related	Yes	No	No	No	No	No	No
https://dentalsolutionsclinic.com/treatments/desensitisation-dental-laser/	4	4	4	1	1	2	2	3	4	4	2	2	4	4	2	3	18	25	46	Medium	0	0	0	0	0	0	42	Difficult	10.95	8.02	836	59	Dental/medical centre	Exclusively related	Yes	No	No	Yes	No	No	No
https://y-brush.com/en/blogs/y-brush/what-is-tooth-sensitivity-and-how-to-care-for-sensitive-teeth	5	4	4	1	3	3	1	3	3	3	1	1	3	4	1	3	21	19	43	Medium	0	0	0	1	1	0	64	Standard	7.54	7.47	816	66	Commercial	Partly related	Yes	No	No	Yes	No	No	No
https://sierradental.ca/teeth-sensitive-dental-cleaning/	4	3	3.5	1	3	2.5	2	2	3.5	3	1	1	4	3	3	3	19	20.5	42.5	Medium	0	0	0	0	0	0	55	Fair Difficult	8.72	6.6	429	35	Dental/medical centre	Exclusively related	Yes	No	No	Yes	No	No	No
https://www.belmarorthodontics.com/tooth-sensitivity-with-braces/	4	3.5	3	1	1	4	2	3	3	2.5	1	1	3.5	3.5	2	2	18.5	19.5	40	Medium	0	0	0	0	0	0	63	Standard	8.42	7.44	698	44	Non-profit organisation	Exclusively related	Yes	No	No	Yes	No	No	No
https://healthcare.utah.edu/healthfeed/2017/12/perils-of-sensitive-teeth	4	3.5	3.5	1	3	1	1	2.5	3	2.5	2	1	3.5	3.5	1	3	17	19	39	Medium	0	0	0	1	1	0	46	Difficult	11.19	8.81	813	47	Governmental/University	Partly related	Yes	No	No	Yes	No	No	No
https://www.colgate.com/en-us/oral-health/tooth-sensitivity/potassium-nitrate-dental-uses-relieving-your-tooth-sensitivity	4	4	4	1	5	4	3	2.5	5	3	3	1	4	3	1	3	25	22.5	50.5	Medium	0	0	0	1	1	0	45	Difficult	11.57	9.25	564	31	Commercial	Exclusively related	Yes	No	No	Yes	No	No	No
